# Supplementary material for: In Situ Encapsulation of Graphene Quantum Dots in Highly Stable Porphyrin Metal-Organic Frameworks for Efficient Photocatalytic CO2 Reduction
Source: Molecules. 2023 Jun 12;28(12):4703. doi: 10.3390/molecules28124703 (PMC10303723; doi:10.3390/molecules28124703)
Supplement: Supplementary file 1 [file molecules-28-04703-s001.zip]

Archive with 1 entries (1 files):
- molecules-2432196-supplementary.pdf
